# Supplementary material for: High Instantaneous Inhibitory Potential of Bictegravir and the New Spiro-β-Lactam BSS-730A for HIV-2 Isolates from RAL-Naïve and RAL-Failing Patients
Source: Int J Mol Sci. 2022 Nov 18;23(22):14300. doi: 10.3390/ijms232214300 (PMC9695772; doi:10.3390/ijms232214300)
Supplement: Supplementary file 1 [file ijms-23-14300-s001.zip]

Archive with 1 entries (1 files):
- ijms-1984255-supplementary.pdf
